# Supplementary material for: Upregulated Nuclear Expression of Soluble Epoxide Hydrolase Predicts Poor Outcome in Breast Cancer Patients: Importance of the Digital Pathology Approach
Source: Int J Mol Sci. 2024 Jul 23;25(15):8024. doi: 10.3390/ijms25158024 (PMC11312095; doi:10.3390/ijms25158024)
Supplement: Supplementary file 1 [file ijms-25-08024-s001.zip]

Archive with 1 entries (1 files):
- ijms-3087536-supplementary.pdf
